# Supplementary material for: Systems analysis of immune responses to attenuated P. falciparum malaria sporozoite vaccination reveals excessive inflammatory signatures correlating with impaired immunity
Source: PLoS Pathog. 2022 Feb 2;18(2):e1010282. doi: 10.1371/journal.ppat.1010282 (PMC8843222; doi:10.1371/journal.ppat.1010282)
Supplement: S1 Table — (XLSX) [file ppat.1010282.s007.xlsx]

## Sheet: Table S1
	Time p-values: lme4 vs glmmSeq		Protection p-values: lme4 vs glmmSeq
Time interval	Spearman's ρ	p[correlation]	Spearman's ρ	p[correlation]
ALL	0.523	0	0.691	0
D000---D001	0.053	4.46e-10	0.549	0
D001---D003	0.712	0	0.743	0
D003---D007	0.632	0	0.718	0
D007---D014	0.687	0	0.734	0
D014---D028	0.692	0	0.747	0
Table S1. Correlation between lme4-determined p-values (based on fitting mixed models to TMM-normalized log2 transformed counts) and glmmSeq determined p-values.
