# Supplementary material for: Systems analysis of immune responses to attenuated P. falciparum malaria sporozoite vaccination reveals excessive inflammatory signatures correlating with impaired immunity
Source: PLoS Pathog. 2022 Feb 2;18(2):e1010282. doi: 10.1371/journal.ppat.1010282 (PMC8843222; doi:10.1371/journal.ppat.1010282)
Supplement: S2 Table — (XLSX) [file ppat.1010282.s008.xlsx]

## Sheet: Table S2
BTM	D000-D001	D001-D003	D003-D007	D007-D014	D014-D028	BTM.NAME	BTM_group
M165	0	0	-9.25141	0	-4.26672	M165_enriched in activated dendritic cells (II)	Monocytes/DCs
M112.0	0	0	-10.3189	0	-3.50665	M112.0_complement activation (I)	Inflammation/Immune response
M67	0	0	-10.4529	0	-4.73626	M67_activated dendritic cells	Monocytes/DCs
M11.2	4.65579	0	-8.51717	0	-5.78876	M11.2_formyl peptide receptor mediated neutrophil response	Neutrophils
M75	3.80929	0	-9.58182	0	-4.44024	M75_antiviral IFN signature	Interferon
M127	3.49185	0	-9.58182	0	-5.42696	M127_type I interferon response	Interferon
M150	3.49185	0	-9.58182	0	-5.96966	M150_innate antiviral response	Inflammation/Immune response
M16	3.41425	0	-8.94303	2.7452	-3.90741	M16_TLR and inflammatory signaling	Inflammation/Immune response
M37.1	2.60177	0	-7.51515	2.62409	-4.34157	M37.1_enriched in neutrophils (I)	Neutrophils
M132	5.71393	0	-6.9686	0	-4.73626	M132_recruitment of neutrophils	Neutrophils
M56	4.65579	0	-6.38788	0	-3.25618	M56_suppression of MAPK signaling	Other
M118.1	3.05536	0	-5.98864	0	0	M118.1_enriched in monocytes (surface)	Monocytes/DCs
M111.0	3.69725	0	-6.76364	0	0	M111.0_viral sensing & immunity; IRF2 targets network (I)	Inflammation/Immune response
M73	3.49185	0	-6.38788	0	0	M73_enriched in monocytes (III)	Monocytes/DCs
M111.1	5.71393	0	-12.195	0	0	M111.1_viral sensing & immunity; IRF2 targets network (II)	Inflammation/Immune response
M13	6.11073	0	-9.58182	0	0	M13_innate activation by cytosolic DNA sensing	Inflammation/Immune response
M209	4.65579	0	-8.51717	0	0	M209_lysosome	Other
M40	0	0	-5.8965	0	0	M40_complement and other receptors in DCs	Monocytes/DCs
M24	0	0	-7.98485	0	0	M24_cell activation (IL15, IL23, TNF)	Inflammation/Immune response
M25	0	0	-7.66545	0	0	M25_TLR8-BAFF network	Inflammation/Immune response
M31	0	0	-7.66545	0	0	M31_cell cycle and growth arrest	Cell cycle and proliferation
M11.0	2.69479	0	-5.10336	1.9582	-2.15899	M11.0_enriched in monocytes (II)	Monocytes/DCs
M118.0	2.24476	0	-5.13312	0	-2.44213	M118.0_enriched in monocytes (IV)	Monocytes/DCs
M4.3	2.79348	0	-3.83273	0	-2.38786	M4.3_myeloid cell enriched receptors and transporters	Inflammation/Immune response
S4	2.68603	0	-4.0012	0	-2.43319	S4_Monocyte surface signature	Monocytes/DCs
M163	0	0	-5.8965	0	-3.50665	M163_enriched in neutrophils (II)	Neutrophils
S11	0	0	-6.02286	0	-2.41888	S11_Activated (LPS) dendritic cell surface signature	Monocytes/DCs
M37.0	0	0	-2.67544	0	-1.75495	M37.0_immune activation - generic cluster	Inflammation/Immune response
M3	0	0	-4.10649	0	-2.79101	M3_regulation of signal transduction	Other
M4.5	-3.13713	0	7.73251	-4.18484	0	M4.5_mitotic cell cycle in stimulated CD4 T cells	T cell
M4.5	-3.13713	0	7.73251	-4.18484	0	M4.5_mitotic cell cycle in stimulated CD4 T cells	Cell cycle and proliferation
M10.1	-3.51634	0	7.36429	-3.7265	0	M10.1_E2F1 targets (Q4)	Cell cycle and proliferation
M103	-3.61011	0	6.4953	-2.98798	0	M103_cell cycle (III)	Cell cycle and proliferation
M4.4	-2.82924	0	6.39932	-3.18914	0	M4.4_mitotic cell cycle - DNA replication	Cell cycle and proliferation
M10.0	-2.91138	0	5.98646	-2.5244	0	M10.0_E2F1 targets (Q3)	Cell cycle and proliferation
M6	-4.23473	2.48441	8.48081	-4.81931	0	M6_mitotic cell division	Cell cycle and proliferation
M22.0	-3.34269	3.11179	5.72778	-3.42537	0	M22.0_mismatch repair (I)	Other
M4.9	-3.5896	3.50077	6.76594	-4.44639	0	M4.9_mitotic cell cycle in stimulated CD4 T cells	T cell
M4.9	-3.5896	3.50077	6.76594	-4.44639	0	M4.9_mitotic cell cycle in stimulated CD4 T cells	Cell cycle and proliferation
M4.7	-3.69216	0	9.27901	-4.97996	0	M4.7_mitotic cell cycle	Cell cycle and proliferation
M4.10	-4.1024	0	9.94179	-4.57343	0	M4.10_cell cycle (II)	Cell cycle and proliferation
M4.2	-3.3332	0	9.18235	-4.66871	-3.45969	M4.2_PLK1 signaling events	Cell cycle and proliferation
M4.1	-3.48261	1.91409	8.34443	-4.1457	-2.24887	M4.1_cell cycle (I)	Cell cycle and proliferation
M4.11	0	0	6.44375	-4.74282	0	M4.11_mitotic cell cycle in stimulated CD4 T cells	T cell
M4.11	0	0	6.44375	-4.74282	0	M4.11_mitotic cell cycle in stimulated CD4 T cells	Cell cycle and proliferation
M4.6	0	0	8.50576	-3.91282	0	M4.6_cell division in stimulated CD4 T cells	T cell
M4.6	0	0	8.50576	-3.91282	0	M4.6_cell division in stimulated CD4 T cells	Cell cycle and proliferation
M15	0	0	8.32731	-3.83074	0	M15_Ran mediated mitosis	Cell cycle and proliferation
M4.12	0	0	12.8875	-5.33567	-3.25618	M4.12_C-MYC transcriptional network	Cell cycle and proliferation
M46	0	0	10.1117	-4.10436	-3.25618	M46_cell division stimulated CD4+ T cells	T cell
M46	0	0	10.1117	-4.10436	-3.25618	M46_cell division stimulated CD4+ T cells	Cell cycle and proliferation
M5.1	0	0	0	0	2.40084	M5.1_T cell activation and signaling	T cell
S0	0	0	0	0	2.20077	S0_T cell surface signature	T cell
M227	0	6.30138	0	0	3.96139	M227_translation initiation	Other
M231	0	4.45552	0	0	3.60126	M231_respiratory electron transport chain (mitochondrion)	Other
M235	0	2.94801	0	0	2.54826	M235_mitochondrial cluster	Other
M204.0	-4.1024	5.5012	0	0	0	M204.0_chaperonin mediated protein folding (I)	Other
M182	-4.1024	3.50077	0	0	0	M182_enriched in DNA interacting proteins	Other
M18	-4.47534	3.81902	0	0	0	M18_T cell differentiation via ITK and PKC	T cell
M7.0	-2.43105	2.85248	4.00945	0	2.11926	M7.0_enriched in T cells (I)	T cell
M7.1	-2.79312	2.3835	3.61947	0	2.4349	M7.1_T cell activation (I)	T cell
M230	-4.1024	0	0	0	0	M230_cell cycle, mitotic phase	Cell cycle and proliferation
M223	-4.47534	0	0	0	0	M223_enriched in T cells (II)	T cell
M19	-3.86108	3.29484	0	0	3.10697	M19_T cell differentiation (Th2)	T cell
M7.4	-3.8289	0	0	0	2.64093	M7.4_T cell activation (III)	T cell
M14	-6.15359	0	0	0	3.66795	M14_T cell differentiation	T cell
M238	0	3.70669	0	-4.18484	3.10697	M238_respiratory electron transport chain (mitochondrion)	Other
M216	0	5.25115	0	-4.14997	3.66795	M216_respiratory electron transport chain (mitochondrion)	Other
M219	0	4.66769	0	-3.55711	3.17889	M219_respiratory electron transport chain (mitochondrion)	Other
M226	0	6.41807	0	-5.92852	4.40154	M226_proteasome	Other
M204.1	0	6.30138	0	-4.26854	3.08108	M204.1_chaperonin mediated protein folding (II)	Other
M169	0	4.66769	5.155	-4.26854	3.81467	M169_mitosis (TF motif CCAATNNSNNNGCG)	Cell cycle and proliferation
M250	-4.78613	5.83461	0	-5.92852	4.40154	M250_spliceosome	Other
M143	0	3.81902	0	-3.88049	0	M143_nuclear pore, transport; mRNA splicing, processing	Other
M144	0	3.50077	0	-3.11247	0	M144_cell cycle, ATP binding	Cell cycle and proliferation
M179	0	0	0	-4.74282	3.42342	M179_enriched for TF motif PAX3	Other
M138	0	0	0	-4.52723	0	M138_enriched for ubiquitination	Other
M106.1	0	0	0	-3.88049	0	M106.1_nuclear pore complex (mitosis)	Other
M101	0	0	0	-3.55711	0	M101_phosphatidylinositol signaling system	Other
M106.0	0	0	0	-3.34787	0	M106.0_nuclear pore complex	Other
M237	0	0	0	-3.34787	0	M237_golgi membrane (II)	Other
M51	0	0	0	0	-2.71348	M51_cell adhesion	Other
S3	0	0	0	0	-3.0391	S3_Plasma cell surface signature	B cell
M109	0	0	0	0	-3.0391	M109_receptors, cell migration	Other
M61.0	0	0	0	0	-3.0391	M61.0_enriched in NK cells (II)	NK cell
M81	0	0	0	0	-3.05267	M81_enriched in myeloid cells and monocytes	Inflammation/Immune response
M81	0	0	0	0	-3.05267	M81_enriched in myeloid cells and monocytes	Monocytes/DCs
M124	0	0	0	0	-3.06464	M124_enriched in membrane proteins	Other
M199	0	0	0	0	-3.72135	M199_platelet activation & blood coagulation	Platelets
M171	0	0	0	0	-4.14423	M171_heme biosynthesis (I)	RBCs
M85	0	0	0	0	-4.34157	M85_platelet activation and degranulation	Platelets
M4.14	0	0	7.73251	0	-4.07022	M4.14_Rho GTPase cycle	Other
M8	0	0	6.87334	0	0	M8_E2F transcription factor network	Cell cycle and proliferation
M7.3	0	0	4.9709	0	0	M7.3_T cell activation (II)	T cell
M49	0	0	3.093	0	-3.61798	M49_transcription regulation in cell development	Other
S1	0	0	3.093	0	-2.76775	S1_NK cell surface signature	NK cell
M4.0	-1.923	1.42219	4.49452	-2.66783	-2.44213	M4.0_cell cycle and transcription	Cell cycle and proliferation
M76	0	2.86426	4.21773	0	0	M76_DNA repair	Other
M7.2	0	2.64502	3.78034	0	-2.46022	M7.2_enriched in NK cells (I)	NK cell
M139	5.07905	0	0	0	-3.55219	M139_lysosomal/endosomal proteins	Other
M11.1	3.32557	0	0	0	-3.41123	M11.1_blood coagulation	Platelets
M68	6.20772	0	0	0	0	M68_RIG-1 like receptor signaling	Inflammation/Immune response
M167	3.25906	0	0	0	0	M167_enriched in cell cycle	Cell cycle and proliferation
M146	3.92833	0	0	0	0	M146_MHC-TLR7-TLR8 cluster	Inflammation/Immune response
M33	4.44417	0	0	0	0	M33_inflammatory response	Inflammation/Immune response
M200	4.36481	0	0	0	0	M200_antigen processing and presentation	Monocytes/DCs
M32.3	3.28644	0	0	6.66116	-3.06464	M32.3_KLF12 targets network	Other
M32.0	3.64366	0	0	4.92346	0	M32.0_platelet activation (I)	Platelets
M63	3.49185	0	0	5.14726	0	M63_regulation of localization (GO)	Other
M100	0	0	0	9.26506	0	M100_MAPK, RAS signaling	Other
M215	0	0	0	5.79066	0	M215_small GTPase mediated signal transduction	Other
M117	0	0	0	3.92172	0	M117_cell adhesion (GO)	Other
M32.1	0	0	0	3.92172	0	M32.1_platelet activation (II)	Platelets
Table S2. GSEA enrichment scores per-BTM per time interval, with high level BTM annotations.
