# Supplementary material for: Systems analysis of immune responses to attenuated P. falciparum malaria sporozoite vaccination reveals excessive inflammatory signatures correlating with impaired immunity
Source: PLoS Pathog. 2022 Feb 2;18(2):e1010282. doi: 10.1371/journal.ppat.1010282 (PMC8843222; doi:10.1371/journal.ppat.1010282)
Supplement: S3 Table — (XLSX) [file ppat.1010282.s009.xlsx]

## Sheet: Table S3
Protection	Cluster No.	N. genes	N. Enriched BTMs	N. enriched IPA pathways
P	1	677	7	25
P	2	287	6	1
P	3	89	17	13
P	4	341	0	0
NP	1	499	20	120
NP	2	127	0	0
NP	3	261	0	0
NP	4	281	15	4
NP	5	226	7	0
Table S3. Genes and pathways associated with hierarchical clustering of protection-associated genes
