# Supplementary material for: Systems analysis of immune responses to attenuated P. falciparum malaria sporozoite vaccination reveals excessive inflammatory signatures correlating with impaired immunity
Source: PLoS Pathog. 2022 Feb 2;18(2):e1010282. doi: 10.1371/journal.ppat.1010282 (PMC8843222; doi:10.1371/journal.ppat.1010282)
Supplement: S5 Table — (XLSX) [file ppat.1010282.s011.xlsx]

## Sheet: Table S5
Antigen	Clone	Tag	Cat #	Supplier
CD3	UCHT1	C0034	300479	Biolegend
CD4	SK3	C0045	344651	Biolegend
CD8	SK1	C0046	344753	Biolegend
CD19	HIB19	C0050	302265	Biolegend
CD56	5.1H11	C0047	362559	Biolegend
CD14	63D3	C0051	367137	Biolegend
CD16	3G8	C0083	302065	Biolegend
CD11c	S-HCL-3	C0053	371521	Biolegend
CD33	P67.6	C0052	366633	Biolegend
CD38	HIT2	C0389	303543	Biolegend
CD127	A019D5	C0390	351356	Biolegend
CD161	HP-3G10	C0149	339947	Biolegend
CD117	104D2	C0061	313243	Biolegend
CD294	BM16	C0102	350131	Biolegend
CD45	HI30	FITC	555482	BD
Table S5: List of CITEseq antibodies
